# Supplementary material for: Unconscious Affective Responses to Food
Source: PLoS One. 2016 Aug 8;11(8):e0160956. doi: 10.1371/journal.pone.0160956 (PMC4976966; doi:10.1371/journal.pone.0160956)
Supplement: S1 Dataset — (XLSX) [file pone.0160956.s001.xlsx]

## Sheet: Sheet1
Participants' Background					Subliminal Preference								Supraliminal Preference								Forced Choice Recognition	Dutch Eating Behavior Questionnaire
ID	Sex	Age	Body Mass Index	Hunger Level	Food				Mosaic				Food				Mosaic					Restrained	Emotional	External
					Fast		Japanese		Fast		Japanese		Fast		Japanese		Fast		Japanese
					Left Visual Field	Right Visual Field	Left Visual Field	Right Visual Field	Left Visual Field	Right Visual Field	Left Visual Field	Right Visual Field	Left Visual Field	Right Visual Field	Left Visual Field	Right Visual Field	Left Visual Field	Right Visual Field	Left Visual Field	Right Visual Field
1	Female	27	21.9138	3	5	4.25	4.33333	4.66667	4.75	4.33333	4.5	4.75	3.33333	3.33333	6.41667	6.58333	3.5	3.5	2.41667	2.5	64.5833	3.11111	2.75	3
2	Male	22	19.3337	4	4.5	4.66667	3.58333	3.75	4	3.66667	3.16667	4.08333	6.66667	6.5	4.16667	3.66667	2.83333	3.08333	2.91667	2.58333	33.3333	1.22222	2.33333	3.3
3	Male	26	23.5294	3	4	4.08333	3.83333	4.08333	4	4	4.18182	3.66667	6.5	7.16667	6.25	7.16667	2	1.66667	2.5	2	41.6667	2	3.33333	3.8
4	Male	33	29.9836	3	3.41667	2.41667	2.5	3.41667	3.16667	3.5	2.16667	2.16667	5.58333	5.66667	6.25	6.5	1.66667	1.58333	2	2.08333	54.1667	2.55556	1.33333	2.3
5	Male	20	22.0386	5	3.75	3.75	3.58333	3.75	2.91667	3.16667	3.41667	3.91667	7.25	7.33333	8	8.16667	5	5	5	5.08333	41.6667	1.77778	2	4
6	Female	21	18.37	4	4.83333	4.25	5.41667	3.5	4.83333	4.08333	3.91667	3.8	6.66667	7.08333	7	6.41667	3.83333	4.5	3.83333	4.33333	43.75	2.88889	3.41667	3.3
7	Female	21	19.7055	4	3.08333	4.25	3.5	4.08333	3.25	3.66667	3.83333	3.5	7.08333	7.41667	7.16667	7.41667	2.25	2.91667	2.66667	3.08333	47.9167	3	3.58333	4.1
8	Female	21	22.8	4	5.33333	5	5.25	5.25	5.33333	5.33333	5.18182	5.08333	7.08333	7.25	5.83333	7.16667	5.66667	6.16667	5	4.41667	41.6667	2.88889	3	3.8
9	Female	23	17.2879	3	6	4.41667	4.83333	5.5	5.58333	5.58333	5.08333	5.08333	7.75	7.66667	7.91667	8.08333	7.41667	7.25	6.33333	6	35.4167	3.33333	2.08333	3
10	Male	24	17.4187	4	5.66667	5.33333	6	5.08333	5.75	5.16667	5.58333	4.5	4.58333	5.58333	5.91667	4.66667	4.75	4.66667	5.33333	5	58.3333	2.44444	3.41667	2.6
11	Male	20	20.3223	5	3.08333	3.83333	4.58333	4	3.91667	4.58333	4.16667	3.33333	8.33333	8.33333	8.91667	8.91667	4.33333	4.66667	4.83333	4.33333	58.3333	1.88889	4.58333	3.9
12	Male	35	23.7954	5	4.75	4	3.75	4.16667	4.5	4.33333	4.16667	4.58333	8.75	8.83333	8.08333	8	3.75	3.83333	3.5	3.58333	47.9167	3.33333	1.08333	2.6
13	Male	32	19.1001	4	4.58333	4.66667	4.66667	4.08333	4.75	4.58333	4.66667	4.41667	7.25	7.16667	7.83333	7.91667	5	5	5	5	50	3.88889	1	2.3
14	Male	23	19.9432	4	4.41667	4.91667	4.75	4.66667	4.75	4.75	4.5	4.33333	6.58333	6.66667	6.33333	6.41667	3.83333	4.08333	3.41667	3.5	41.6667	2.88889	2.16667	3.5
15	Female	22	24.4561	4	4.66667	3.83333	4.08333	3.5	4	4	4.33333	4.08333	6.91667	6.91667	5	5.08333	2.25	2.5	1.75	1.66667	54.1667	2	2.83333	3.4
16	Male	19	33.6327	3	4.91667	4.91667	4.58333	4.5	4.91667	4.91667	4.66667	5.16667	7.83333	8.25	6.75	7.08333	3.08333	3.25	3.33333	3.75	64.5833	3	3.58333	3.5
17	Female	21	21.6311	4	5	5.25	4.33333	4	5.25	4.41667	4.25	4.75	6.41667	6.25	5.5	5.41667	1.66667	1.75	1.33333	1.75	56.25	2.88889	2.75	2.8
18	Male	37	20.7612	5	1.58333	2.25	2.16667	3	1.33333	1.66667	1.75	2	8.33333	8.33333	8.58333	8.75	4.75	4.91667	4.83333	4.58333	54.1667	1	1.91667	4.7
19	Male	21	22.4913	4	5.08333	4.91667	4.66667	4.83333	4.75	4.91667	5.33333	4.25	7.18182	7.16667	6.33333	6.16667	3.16667	3.33333	3	3.5	58.3333	1.33333	2.33333	3.8
20	Male	23	21.6713	4	6	5.08333	5.16667	5.41667	6	5	5.16667	5.75	8.08333	8	7.5	7.58333	3.25	3.75	3	3.25	50	3	3.58333	3.8
21	Male	20	21.7738	5	3	3.66667	3.83333	3.83333	4.58333	3.33333	4	3.25	6.41667	7.08333	6.41667	6.5	1	1	1	1	37.5	2.66667	2.58333	3.2
22	Female	23	19.7239	3	5.58333	6.58333	5.66667	6.25	6.5	5.08333	4.66667	6.16667	7.25	7.5	7	6.33333	2.66667	3.16667	2.58333	2.58333	60.4167	3.11111	1.16667	4.1
23	Male	21	15.9439	4	3.33333	3.16667	3.83333	3.25	3.41667	3.66667	3.16667	3.08333	8.91667	9	8.58333	8.41667	5.16667	5.66667	5.16667	4.91667	52.0833	1.22222	1.08333	4.2
24	Female	20	23.4375	4	4.66667	4.75	4.58333	4.83333	4.83333	4.33333	5	4.5	5.75	5.83333	6.08333	6.25	3.91667	4	3.91667	4	37.5	3.11111	4	4.1
25	Female	22	23.5883	4	4.75	4.66667	5.33333	4.58333	4.41667	4.5	5.08333	4.08333	7.33333	7.75	7.33333	7.33333	2.08333	2	2	2	60.4167	2.77778	4	3.6
26	Male	24	20.1956	4	5.33333	5	4.75	4.91667	5.41667	4.41667	5	4.75	7.25	7.25	6.91667	6.83333	5.16667	5.08333	4.83333	4.91667	58.3333	1	1.41667	3.3
27	Female	24	18.9745	4	4.83333	5.41667	5.08333	5.16667	5	5.16667	5.16667	4.91667	8	8	7.25	7.5	5.16667	5.33333	4.91667	5.91667	41.6667	2.77778	2.25	3.2
28	Male	22	18.3058	4	4.58333	4.25	4.41667	4.91667	4.33333	4.58333	4.33333	4.58333	6.66667	6.58333	5.75	5.91667	3.41667	4	3.41667	3.41667	52.0833	2.33333	2.58333	3.3
29	Female	19	19.14	5	3.83333	3.91667	4.58333	4.41667	4.33333	4.33333	4.5	4	8.83333	8.91667	8	8.16667	2.58333	3.08333	1.83333	1.83333	68.75	2.88889	2.25	3.6
30	Female	20	20.8117	4	4.5	5.16667	5.33333	5.33333	4.83333	5.91667	4.91667	4.75	5.66667	5.16667	8.25	8.25	3.58333	3.75	4	3.66667	56.25	3.66667	2.5	3.5
31	Male	23	25.4694	4	5.5	4.91667	4.91667	4.91667	4.41667	5.08333	4.91667	5	7	7.5	6.91667	7.08333	3.5	3.66667	3	3.91667	41.6667	3.44444	2.66667	4.2
32	Female	22	23.92	4	5.5	4.66667	4.75	4.66667	5.25	4.5	4.75	5.41667	7.83333	7.91667	7.75	7.5	3.5	3.16667	3.33333	2.91667	68.75	2.88889	1.5	4.2
33	Female	21	22.27	4	4.41667	5.33333	5.75	5.41667	5.16667	4.58333	4.83333	5	8.41667	8.25	8.33333	8.25	1.58333	1.75	1.41667	1.75	60.4167	2.55556	2.58333	3.5
34	Female	21	20.7612	4	4.58333	4.58333	3.66667	3.41667	4.75	2.83333	4.08333	3.25	9	9	8	8.41667	1	1	1	1	41.6667	2.88889	4.91667	4.2
